# Supplementary material for: Identification of NS2 determinants stimulating intrinsic HCV NS2 protease activity
Source: PLoS Pathog. 2022 Jun 21;18(6):e1010644. doi: 10.1371/journal.ppat.1010644 (PMC9249167; doi:10.1371/journal.ppat.1010644)
Supplement: S1 Data — (XLSX) [file ppat.1010644.s002.xlsx]

## Sheet: Fig 1
	% FLAG-NS2-NS3(1-172)-GST cleavage
WT	59.645	56.011	54.23
C184A	2.596	4.308	6.78
NS3/YPLAAA	12.803	17.351	16.898
L90A	51.292	59.172	57.894
I97A	38.899	47.268	45.235
F103A	54.185	61.913	56.75
V104A	39.285	51.866	45.7
L115A	50.109	59.301	56.78
V119A	42.849	45.76	43.66
L135A	51.784	35.998	47.897
Y141A	0.669	3.032	3.665
N142A	36.106	26.541	32.5
L144A	12.023	17.764	12.5
T145A	44.249	33.642	35.34
P146A	4.273	0.284	0.987
L147A	21.241	19.82	23.56
V160A	45.905	42.08	46.88
mock	1.67	1.23	1.7

## Sheet: Fig 2
	% FLAG-NS2-APIT-GST cleavage
WT	22	47.5	45.6
C184A	11.34	13.7	10.98
L90A	25.43	32.5	26.7
I97A	44.23	45.7	43.6
F103A	66.21	65.5	70.5
V104A	36	17	16.34
L115A	41	32	33.54
Y141A	16	10	12.34
N142A	29	24	27.78
L144A	27	35	34.111
T145A	28	19.34	23.34
P146A	7	9.23	9.67
L147A	9	13.45	12.23
V160A	26	17	15.77
mock	6.23	7.88	3.6

## Sheet: Fig 3
	% cleavage
WT	30.7	23.55	25.77
C184A	5.88	7.89	6.44
L144A	25.61	23.453	20.675
L144D	16.17	14.676	12.3
L144G	15.39	16.442	17.554
L144M	23.28	24.654	26.77
L144I	61.62	67.888	59.676
L144N	17.46	16.78	19.88
L144Q	15.36	12.785	14.11
L144P	14.17	12.133	11.445
L144V	33.58	36.87	38.99
L144W	9.14	6.852	5.88

## Sheet: Fig 4
% FLAG-NS2-APIT-GST cleavage
WT	29.17	31.23	29.17
C184A	6.21	5.43	3.53
F103A	43.69	45.4	44.3
F103D	31.78	34.322	30
F103G	39.45	34.63	37.87
F103M	30	34.76	29.98
F103I	37.42	34.67	37.89
F103N	51.72	46.89	67.87
F103Q	44.93	45.85	54.21
F103P	37.67	42.532	34.75
F103V	34.33	34.756	43.757
F103W	30.95	34.121	32.552

## Sheet: Fig 5
	% FLAG-NS2-APIT-GST cleavage
Mock	0	0	0
NS2-3 WT/BK	80.87	68.26	95.02
NS2-APIT WT/BK	5.56	2.77	19.63
NS2-APIT C184A/BK	0.8	2.94	5.24
NS2-APIT F103A/BK	27.3	16.22	28.5
NS2-APIT L144I/BK	20.7	23.75	33.59
NS2-APIT F103A/L144I/BK	33.28	38.93	43.59
Mock	0	0	0
NS2-3(1-172) WT/JFH1	98.57	98.82	95.33
NS2-APIT_WT/JFH1	26.65	20.77	12.23
NS2-APIT_C184A/JFH1	0.96	0.95	0.48
NS2-APIT_F103A/JFH1	31.49	25.52	23.61
NS2-APIT_L144I/JFH1	28.36	21.87	15.62
NS2-APIT_F103A/L144I/JFH1	64.04	63.31	62.23

## Sheet: Fig 6
	% FLAG-NS2-APIT-eGFP cleavage
WT	33.48	34.75	38.78
C184A	0.54	0.63	0.04
L144I	65.48	68.58	73.34
F103A	45.9	45.46	47.02
F103A/L144I	87.96	89.34	89.49
Mock	0.3	0.8	0.6

## Sheet: Fig 7
		% FLAG-NS2-4GS-GFP cleavage
HCV_WT	39	36	33
HCV_C184A	1	5	4
HCV_ LI	71	73	78
RHV_WT	28	29	25
RHV_LI	66	64	71
NPHV_WT	40	48	42
NPHV_LI	89	90	87
mock	3	7	4

## Sheet: Fig 8
				NS2-3' Replication
Mock	9	12	12	10	14	12	13	13	17	10	14	12
WT	11588	13122	13345	1832	2042	2348	40595	47895	64432	109941	23311	78744
C184A	10910	12001	13042	13	16	12	56	34	45	3	8	9
F103A	12959	13776	18666	3296	4232	4532	68967	64338	86642	234456	75575	45454
L144A	11756	12135	11234	33	34	77	26	63	32	8	6	10
L144I	7099	8803	12322	1963	2377	3221	47662	56432	48866	156567	34343	98865
F103A-L144I	15499	14232	11221	132	234	223	1274	2211	1533	285	343	543
